# Supplementary material for: Thioridazine Enhances P62-Mediated Autophagy and Apoptosis Through Wnt/β-Catenin Signaling Pathway in Glioma Cells
Source: Int J Mol Sci. 2019 Jan 22;20(3):473. doi: 10.3390/ijms20030473 (PMC6386927; doi:10.3390/ijms20030473)
Supplement: Supplementary file 1 [file ijms-20-00473-s001.zip]

Archive with 8 entries (7 files):
- PDF/
- PDF/Figure 1 Big.pdf
- PDF/Figure 2 Big.pdf
- PDF/Figure 3 Big.pdf
- PDF/Figure 4 Big.pdf
- PDF/Figure 5 Big.pdf
- PDF/Figure 6 Big.pdf
- PDF/SUP.pdf
